# Supplementary material for: Silica Nanoparticles Enhance the Disease Resistance of Ginger to Rhizome Rot during Postharvest Storage
Source: Nanomaterials (Basel). 2022 Apr 21;12(9):1418. doi: 10.3390/nano12091418 (PMC9099806; doi:10.3390/nano12091418)
Supplement: Supplementary file 1 [file nanomaterials-12-01418-s001.zip]

Archive with 1 entries (1 files):
- nanomaterials-1647217-supplementary.pdf
